# Supplementary material for: Comorbid anxiety-like behavior in a rat model of colitis is mediated by an upregulation of corticolimbic fatty acid amide hydrolase
Source: Neuropsychopharmacology. 2021 Jan 15;46(5):992–1003. doi: 10.1038/s41386-020-00939-7 (PMC8115350; doi:10.1038/s41386-020-00939-7)
Supplement: Supplementary file 3 — Supplemental Table 2 [file 41386_2020_939_MOESM3_ESM.xlsx]

## Sheet: Stats
Supplemental Table 2. Figure Statistics
Figure 1				Figure 2				Figure 3				Figure 4				Figure 5				Figure S1
Figure 1A. Body weight				Figure 2A. Open arm time				Figure 3A. Amygdala AEA				Figure 4A. Open arm time				Figure 5A. Amygdala AEA				Figure S1A. Amygdala AEA
Interaction				Saline - TNBS	t(27)=1.76; p<0.05			Saline - TNBS	t(22)=2.54; p=0.02			Interaction				Interaction				Saline - TNBS	t(22)=1.80; p=0.09
Time x Colitis	F(3,66)=9.41, p<0.0001				R2=0.10				R2=0.23			PF x Colitis	F(2,96)=0.38; p=0.68			Antlarmin x Colitis	F(1,37)=4.64, p=0.04				R2=0.13
Main effects				Damage score vs. Open arm time				Damage score vs. Amygdala AEA				Main effects				Main effects				Damage score vs. Amygdala AEA
Time	F(3,66)=78.14, p<0.0001			Combined	r=-0.20, p=0.31			Combined	r=-0.36, p=0.09			Colitis	F(1,96)=7.41; p=0.008			Colitis	F(1,37)=1.45; p=0.24			Combined	r=-0.42, p=0.17
Colitis	F(1,22)=16.66, p=0.0005			Saline	r=0.15, p=0.58			Saline	r=-0.33, p=0.29			PF	F(2,95)=3.47; p=0.04			Antalarmin	F(1,37)=0.78; p=0.38			Saline	r=0.30, p=0.34
Subject	F(22,66)=9.58, p<0.0001			TNBS	r=0.26, p=0.42			TNBS	r=0.20, p=0.54			Planned comparisons				Multiple comparisons				TNBS	r=-0.18, p=0.41
Multiple comparisons												Saline/Veh - TNBS/Veh	p=0.03			Saline/Veh - TNBS/Veh	p=0.02
Saline day to day				Figure 2B. Closed arm time				Figure 3B. medial Prefrontal cortex AEA				TNBS/Veh - TNBS/100ng	p=0.05			Saline/Veh - Saline/Antalarmin	p=0.38			Figure S1B. medial Prefrontal cortex AEA
0-3	p=0.02			Saline - TNBS	t(27)=1.70; p=0.05			Saline - TNBS	t(20)=5.22; p<0.0001			TNBS/Veh - TNBS/1µg	p=0.005			TNBS/Veh - TNBS/Antlarmin	p=0.04			Saline - TNBS	t(22)=2.70; p=0.01
3-5	p=0.02				R2=0.10				R2=0.58			Damage score vs. Open arm time				Damage score vs. Amygdala AEA					R2=0.25
5-7	p<0.0001			Damage score vs. Closed arm time				Damage score vs. medial Prefrontal Cortex AEA				Combined	r=-0.18, p=0.10			Combined	r=-0.14, p=0.19			Damage score vs. medial Prefrontal Cortex AEA
TNBS day to day				Combined	r=0.21, p=0.29			Combined	r=-0.65, p=0.001			Saline	r=-0.21, p=0.17			Saline	r=0.09, p=0.35			Combined	r=0.08, p=0.40
0-3	p<0.0001			Saline	r=-0.11, p=0.68			Saline	r=-0.20, p=0.53			TNBS	r=-0.05, p=0.77			TNBS	r=0.11, p=0.32			Saline	r=0.14, p=0.33
3-5	p=0.0002			TNBS	r=0.0002, p>0.99			TNBS	r=-0.23, p=0.53			Vehicle	r=-0.20, p=0.24			Vehicle	r=-0.46, p=0.02			TNBS	r=-0.28, p=0.09
5-7	p<0.0001											PF 100 ng	r=-0.19, p=0.35			Antalarmin	r=0.11, p=0.32
Saline - TNBS				Figure 2C. Open arm entries				Figure 3C. Hypothalamus AEA				PF 1 µg	r=-0.12, p=0.59			Saline/Veh	r=-0.11, p=0.38			Figure S1C. Hypothalamus AEA
Day 0	p=0.26			Saline - TNBS	t(27)=1.21; p=0.12			Saline - TNBS	t(22)=0.83; p=0.42			Saline/Veh	r=-0.23, p=0.34			Saline/Antalarmin	r=0.22, p=0.27			Saline - TNBS	t(18)=1.63; p=0.12
Day 3	p<0.0001				R2=0.05				R2=0.03			Saline/100 ng	r=-0.04, p=0.90			TNBS/Veh	r=0.29, p=0.21				R2=0.13
Day 5	p<0.0001			Damage score vs. Open arm entries				Damage score vs. Hypothalamus AEA				Saline/1 µg	r=0.17, p=0.61			TNBS/Antalarmin	r=-0.17, p=0.32			Damage score vs. Hypothalamus AEA
Day 7	p=0.0005			Combined	r=-0.06, p=0.76			Combined	r=-0.07, p=0.75			TNBS/Veh	r=-0.13, p=0.62							Combined	r=-0.04, p=0.92
				Saline	r=0.38, p=0.16			Saline	r=-0.21, p=0.51			TNBS/100 ng	r=0.38, p=0.18			Figure 5B. medial Prefrontal cortex AEA				Saline	r=0.32, p=0.37
Figure 1B. Macroscopic tissue damage				TNBS	r=0.37, p=0.24			TNBS	r=0.28, p=0.37			TNBS/1 µg	r=-0.0004, p>0.99			Interaction				TNBS	r=-0.15, p=0.54
Saline - TNBS	t(22)=6.37; p<0.0001															Antlarmin x Colitis	F(1,40)=5.44, p=0.02
	R2=0.65			Figure 2D. Closed arm entries				Figure 3D. Hippocampus AEA				Figure 4B. Closed arm time				Main effects				Figure S1D. Hippocampus AEA
				Saline - TNBS	t(27)=0.08; p=0.47			Saline - TNBS	t(21)=2.73; p=0.01			Interaction				Colitis	F(1,40)=0.92, p=0.34			Saline - TNBS	t(20)=1.11; p=0.28
Figure 1C. MPO activity					R2=0.0002				R2=0.26			PF x Colitis	F(2,96)=1.10; p=0.34			Antalarmin	F(1,40)=0.74, p=0.39				R2=0.06
Saline - TNBS	t(21)=4.73; p=0.0001			Damage score vs. Closed arm entries				Damage score vs. Hippocampus AEA				Main effects				Multiple comparisons				Damage score vs. Hippocampus AEA
	R2=0.51			Combined	r=0.03, p=0.90			Combined	r=-0.36, p=0.09			Colitis	F(1,96)=1.53; p=0.22			Saline/Veh - TNBS/Veh	p=0.02			Combined	r=0.22, p=0.51
				Saline	r=0.35, p=0.21			Saline	r=-0.24, p=0.44			PF	F(2,96)=1.04; p=0.36			Saline/Veh - Saline/Antalarmin	p=0.03			Saline	r=-0.12, p=0.73
Figure 1D. Ambulatory activity				TNBS	r=-0.40, p=0.19			TNBS	r=0.51, p=0.11			Damage score vs. Closed arm time				TNBS/Veh - TNBS/Antlarmin	p=0.30			TNBS	r=-0.19, p=0.39
Fixed effects (type III)												Combined	r=0.14, p=0.22			Damage score vs. medial Prefrontal Cortex AEA
Time x Colitis	p=0.20			Figure 2E. Total arm entries				Figure 3E. Amygdala FAAH Vmax				Saline	r=-0.11, p=0.49			Combined	r=-0.17, p=0.14			Figure S1E. Amygdala 2-AG
Time	p<0.0001			Saline - TNBS	t(27)=0.57; p=0.29			Saline - TNBS	t(7)=2.09; p=0.07			TNBS	r=0.14, p=0.39			Saline	r=-0.18, p=0.22			Saline - TNBS	t(22)=0.45; p=0.66
Colitis	p=0.04				R2=0.01				R2=0.38			Vehicle	r=0.16, p=0.35			TNBS	r=0.005, p=0.9				R2=0.009
Multiple comparisons				Damage score vs. Total arm entires				Damage score vs. Amygdala FAAH				PF 100 ng	r=0.30, p=0.13			Vehicle	r=-0.29, p=0.10			Damage score vs. Amygdala 2-AG
Saline day to day				Combined	r=-0.02, p=0.93			Combined	r=0.64, p=0.06			PF 1 µg	r=-0.11, p=0.63			Antalarmin	r=-0.007, p=0.49			Combined	r=-0.23, p=0.47
0-3	p=0.002			Saline	r=0.44, p=0.10			Saline	r=0.08, p=0.90			Saline/Veh	r=-0.30, p=0.20			Saline/Veh	r=0.19, p=0.29			Saline	r=0.09, p=0.79
0-5	p=0.0006			TNBS	r=-0.20, p=0.53			TNBS	r=0.25, p=0.75			Saline/100 ng	r=0.02, p=0.96			Saline/Antalarmin	r=0.05, p=0.45			TNBS	r=-0.08, p=0.69
0-7	p=0.003											Saline/1 µg	r=0.03, p=0.94			TNBS/Veh	r=0.57, p=0.03
TNBS day to day				Figure 2F. Open arm latency				Figure 3F. medial Prefrontal cortex FAAH Vmax				TNBS/Veh	r=0.16, p=0.54			TNBS/Antalarmin	r=-0.143, p=0.11			Figure S1F. medial Prefrontal cortex 2-AG
0-3	p<0.0001			Saline - TNBS	t(27)=0.32; p=0.37			Saline - TNBS	t(10)=2.32; p=0.04			TNBS/100 ng	r=0.06, p=0.84							Saline - TNBS	t(22)=0.04; p=0.96
0-5	p<0.0001				R2=0.004				R2=0.35			TNBS/1 µg	r=-0.11, p=0.75			Figure 5C. Hypothalamus AEA					R2=0.00009
0-7	p=0.19			Damage score vs. Open arm latency				Damage score vs. medial Prefrontal Cortex FAAH								Interaction				Damage score vs. medial Prefrontal Cortex 2-AG
Saline - TNBS				Combined	r=-0.15, p=0.46			Combined	r=0.56, p=0.06			Figure 4C. Open arm entires				Antlarmin x Colitis	F(1,39)=0.69, p=0.41			Combined	r=0.01, p=0.97
Day 0	p=0.14			Saline	r=-0.14, p=0.62			Saline	r=-0.003, p>0.99			Interaction				Main effects				Saline	r=0.22, p=0.49
Day 3	p=0.01			TNBS	r=-0.26, p=0.42			TNBS	r=0.02, p=0.96			PF x Colitis	F(2,94)=0.53; p=0.59			Colitis	F(1,39)=1.99, p=0.17			TNBS	r=0.08, p=0.69
Day 5	p=0.02											Main effects				Antalarmin	F(1,39)=1.24, p=0.27
Day 7	p>0.99			Figure 2G. Stretch attend postures				Figure 3G. Hypothalamus FAAH Vmax				Colitis	F(1,94)=8.58; p=0.004			Damage score vs. Hypothalamus AEA				Figure S1G. Hypothalamus 2-AG
				Saline - TNBS	t(27)=1.31; p=0.10			Saline - TNBS	t(10)=0.24; p=0.82			PF	F(2,94)=2.33; p=0.10			Combined	r=-0.07, p=0.33			Saline - TNBS	t(18)=0.04; p=0.12
Figure 1E. Corticosterone					R2=0.06				R2=0.006			Damage score vs. Open arm entries				Saline	r=0.07, p=0.38				R2=0.13
Saline - TNBS	t(33)=2.44; p=0.01			Damage score vs. Stretch attend postures				Damage score vs. Hypothalamus FAAH				Combined	r=-0.24, p=0.03			TNBS	r=-0.11, p=0.31			Damage score vs. Hypothalamus 2-AG
	R2=0.15			Combined	r=-0.22, p=0.27			Combined	r=0.16 p=0.61			Saline	r=-0.18, p=0.24			Vehicle	r=-0.28, p=0.11			Combined	r=-0.28, p=0.43
Damage score vs. Corticosterone				Saline	r=0.13, p=0.62			Saline	r=-0.53, p=0.28			TNBS	r=-0.18, p=0.26			Antalarmin	r=0.20, p=0.19			Saline	r=0.18, p=0.62
Combined	r=0.68, p=0.003			TNBS	r=-0.17, p=0.61			TNBS	r=0.52, p=0.29			Vehicle	r=-0.25, p=0.15			Saline/Veh	r=0.18, p=0.31			TNBS	r=0.04, p=0.87
Saline	r=0.17, p=0.68											PF 100 ng	r=-0.31, p=0.13			Saline/Antalarmin	r=0.51, p=0.05
TNBS	r=0.67, p=0.05			Figure 2H. Head dips				Figure 3H. Hippocampus FAAH Vmax				PF 1 µg	r=-0.10, p=0.65			TNBS/Veh	r=-0.16, p=0.32			Figure S1H. Hippocampus 2-AG
				Saline - TNBS	t(27)=2.37; p=0.01			Saline - TNBS	t(9)=1.34; p=0.21			Saline/Veh	r=-0.21, p=0.39			TNBS/Antalarmin	r=-0.10, p=0.39			Saline - TNBS	t(20)=0.80; p=0.44
					R2=0.17				R2=0.17			Saline/100 ng	r=0.003, p>0.99								R2=0.03
				Damage score vs. Head dips				Damage score vs. Hippocampus FAAH				Saline/1 µg	r=0.10, p=0.77			Figure 5D. Hippocampus AEA				Damage score vs. Hippocampus 2-AG
				Combined	r=-0.31, p=0.12			Combined	r=0.36, p=0.27			TNBS/Veh	r=-0.29, p=0.27			Interaction				Combined	r=-0.03, p=0.93
				Saline	r=0.45, p=0.09			Saline	r=-0.09, p=0.86			TNBS/100 ng	r=0.15, p=0.61			Antlarmin x Colitis	F(1,38)=1.63, p=0.21			Saline	r=0.69, p=0.02
				TNBS	r=0.18, p=0.57			TNBS	r=-0.16, p=0.79			TNBS/1 µg	r=0.16, p=0.63			Main effects				TNBS	r=0.23, p=0.30
																Colitis	F(1,38)=2.28; p=0.14
								Figure 3I. Amygdala 2-AG				Figure 4D. Closed arm entries				Antalarmin	F(1,38)=15.49, p=0.0003			Macroscopic tissue damage
								Saline - TNBS	t(22)=1.44; p=0.16			Interaction				Multiple comparisons				Saline - TNBS	t(22)=4.73; p=0.0001
									R2=0.09			PF x Colitis	F(2,94)=1.45; p=0.24			Saline/Veh - TNBS/Veh	p=0.06				R2=0.50
								Damage score vs. Amygdala 2-AG				Main effects				Saline/Veh - Saline/Antalarmin	p=0.07			Means
								Combined	r=0.22, p=0.29			Colitis	F(1,94)=3.90; p=0.05			TNBS/Veh - TNBS/Antlarmin	p=0.0007			Saline	1.41±0.48, n=12
								Saline	r=-0.31, p=0.32			PF	F(2,94)=1.39; p=0.24			Damage score vs. Hippocampus AEA				TNBS	8.44±1.40, n=12
								TNBS	r=-0.008, p=0.98			Damage score vs. Closed arm entries				Combined	r=-0.24, p=0.06
												Combined	r=-0.22, p=0.04			Saline	r=0.18, p=0.22			MPO activity
								Figure 3J. medial Prefrontal cortex 2-AG				Saline	r=-0.32, p=0.04			TNBS	r=-0.21, p=0.19			Saline - TNBS	t(19)=3.27; p=0.004
								Saline - TNBS	t(22)=2.59; p=0.02			TNBS	r=-0.122, p=0.18			Vehicle	r=-0.49, p=0.01				R2=0.36
									R2=0.23			Vehicle	r=-0.16, p=0.35			Antalarmin	r=-0.11, p=0.31			Means
								Damage score vs. medial Prefrontal cortex 2-AG				PF 100 ng	r=-0.40, p=0.4			Saline/Veh	r=-0.10, p=0.39			Saline	0.73±0.05, n=10
								Combined	r=0.32, p=0.13			PF 1 µg	r=0081, p=0.73			Saline/Antalarmin	r=0.05, p=0.44			TNBS	2.39±0.48, n=11
								Saline	r=-0.21, p=0.51			Saline/Veh	r=-0.45, p=0.05			TNBS/Veh	r=-0.18, p=0.30
								TNBS	r=-0.15, p=0.65			Saline/100 ng	r=-0.07, p=0.84			TNBS/Antalarmin	r=-0.41, p=0.12
												Saline/1 µg	r=0.17, p=0.62
								Figure 3K. Hypothalamus 2-AG				TNBS/Veh	r=-0.11, p=0.68			Figure 5E. Amygdala 2-AG
								Saline - TNBS	t(22)=1.07; p=0.30			TNBS/100 ng	r=-0.22, p=0.45			Interaction
									R2=0.05			TNBS/1 µg	r=0.23, p=0.49			Antlarmin x Colitis	F(1,38)=0.10; p=0.75
								Damage score vs. Hypothalamus 2-AG								Main effects
								Combined	r=-0.19, p=0.39			Figure 4E. Total arm entries				Colitis	F(1,38)=0.03; p=0.86
								Saline	r=-0.11, p=0.74			Interaction				Antalarmin	F(1,38)=0.63; p=0.43
								TNBS	r=-0.008, p=0.98			PF x Colitis	F(2,94)=1.31; p=0.27			Damage score vs. Amygdala 2-AG
												Main effects				Combined	r=-0.14, p=0.19
								Figure 3L. Hippocampus 2-AG				Colitis	F(1,94)=8.26; p=0.05			Saline	r=-0.36, p=0.06
								Saline - TNBS	t(20)=3.25; p<0.004			PF	F(2,94)=2.52; p=0.09			TNBS	r=-0.25, p=0.13
									R2=0.35			Damage score vs.Total arm entries				Vehicle	r=0.002, p=0.50
								Damage score vs. Hippocampus 2-AG				Combined	r=-0.27, p=0.01			Antalarmin	r=-0.31, p=0.09
								Combined	r=0.52, p=0.01			Saline	r=-0.29, p=0.06			Saline/Veh	r=-0.007, p=0.49
								Saline	r=-0.54, p=0.09			TNBS	r=-0.23, p=0.15			Saline/Antalarmin	r=-0.52, p=0.06
								TNBS	r=0.01, p=0.97			Vehicle	r=-0.23, p=0.17			TNBS/Veh	r=-0.003, p=0.50
												PF 100 ng	r=-0.41, p=0.04			TNBS/Antalarmin	r=-0.56, p=0.05
								Figure 3M. Amygdala MAGL Vmax				PF 1 µg	r=-0.02, p=0.92
								Saline - TNBS	t(10)=0.05; p=0.96			Saline/Veh	r=-0.41, p=0.08			Figure 5F. medial Prefontal cortex 2-AG
									R2=0.0002			Saline/100 ng	r=-0.03, p=0.91			Interaction
								Damage score vs. Amygdala MAGL				Saline/1 µg	r=0.15, p=0.66			Antlarmin x Colitis	F(1,42)=8.14; p=0.007
								Combined	r=-0.10, p=0.76			TNBS/Veh	r=-0.21, p=0.44			Main effects
								Saline	r=0.03, p=0.96			TNBS/100 ng	r=-0.10, p=0.73			Colitis	F(1,42)=0.25; p=0.62
								TNBS	r=-0.17, p=0.75			TNBS/1 µg	r=0.24, p=0.47			Antalarmin	F(1,42)=0.41; p=0.53
																Multiple comparisons
								Figure 3N. medial Prefrontal cortex MAGL Vmax				Figure 4F. Latency to open arm				Saline/Veh - TNBS/Veh	p=0.02
								Saline - TNBS	t(10)=0.51; p=0.62			Interaction				Saline/Veh - Saline/Antalarmin	p=0.02
									R2=0.03			PF x Colitis	F(2,94)=0.62; p=0.54			TNBS/Veh - TNBS/Antlarmin	p=0.13
								Damage score vs. medial Prefrontal cortex MAGL				Main effects				Damage score vs. medial Prefrontal cotex 2-AG
								Combined	r=0.14, p=0.66			Colitis	F(1,94)=0.30; p=0.59			Combined	r=0.16, p=0.15
								Saline	r=0.20, p=0.70			PF	F(2,94)=2.89; p=0.06			Saline	r=-0.13, p=0.28
								TNBS	r=0.004, p>0.99			Damage score vs. Latency to open arm				TNBS	r=0.37, p=0.05
												Combined	r=0.04, p=0.71			Vehicle	r=0.51, p=0.08
								Figure 3O. Hypothalamus MAGL Vmax				Saline	r=0.04, p=0.80			Antalarmin	r=-0.22, p=0.17
								Saline - TNBS	t(8)=1.32; p=0.22			TNBS	r=0.03, p=0.84			Saline/Veh	r=-0.08, p=0.40
									R2=0.18			Vehicle	r=0.04, p=0.83			Saline/Antalarmin	r=-0.43, p=0.10
								Damage score vs. Hypothalamus MAGL				PF 100 ng	r=0.01, p=0.94			TNBS/Veh	r=0.38, p=0.12
								Combined	r=-0.60, p=0.07			PF 1 µg	r=-0.96, p=0.63			TNBS/Antalarmin	r=0.43, p=0.10
								Saline	r=-0.10, p=0.87			Saline/Veh	r=-0.10, p=0.68
								TNBS	r=-0.78, p=0.12			Saline/100 ng	r=0.062, p=0.99			Figure 5G. Hypothalamus 2-AG
												Saline/1 µg	r=-0.54, p=0.09			Interaction
								Figure 3N. Hippocampus MAGL Vmax				TNBS/Veh	r=-0.10, p=0.73			Antlarmin x Colitis	F(1,38)=0.11; p=0.75
								Saline - TNBS	t(10)=0.34; p=0.74			TNBS/100 ng	r=0.28, p=0.33			Main effects
									R2=0.01			TNBS/1 µg	r=-0.31, p=0.36			Colitis	F(1,38)=1.10; p=0.30
								Damage score vs. Hippocampus MAGL								Antalarmin	F(1,38)=0.50; p=0.49
								Combined	r=-0.33, p=0.29			Figure 4G. Head dips				Damage score vs. Hypothalamus 2-AG
								Saline	r=-0.47, p=0.35			Interaction				Combined	r=-0.07, p=0.33
								TNBS	r=-0.86, p=0.03			PF x Colitis	F(2,94)=0.61; p=0.55			Saline	r=-0.04, p=0.44
												Main effects				TNBS	r=-0.02, p=0.47
												Colitis	F(1,94)=6.19; p=0.01			Vehicle	r=-0.03, p=0.44
												PF	F(2,94)=1.56; p=0.22			Antalarmin	r=-0.10, p=0.33
												Damage score vs. Closed arm time				Saline/Veh	r=0.02, p=0.47
												Combined	r=-0.19, p=0.08			Saline/Antalarmin	r=-0.06, p=0.43
												Saline	r=-0.22, p=0.15			TNBS/Veh	r=0.12, p=0.37
												TNBS	r=-0.14, p=0.40			TNBS/Antalarmin	r=0.11, p=0.38
												Vehicle	r=-0.12, p=0.48
												PF 100 ng	r=-0.37, p=0.06			Figure 5H. Hippocampus 2-AG
												PF 1 µg	r=-0.09, p=0.68			Interaction
												Saline/Veh	r=-0.18, p=0.46			Antlarmin x Colitis	F(1,39)=0.001; p=0.97
												Saline/100 ng	r=-0.07, p=0.82			Main effects
												Saline/1 µg	r=-0.004, p=0.30			Colitis	F(1,39)=1.33; p=0.26
												TNBS/Veh	r=-0.28, p=0.30			Antalarmin	F(1,39)=0.49; p=0.49
												TNBS/100 ng	r=-0.10, p=0.73			Damage score vs. Hippocampus 2-AG
												TNBS/1 µg	r=0.26, p=0.44			Combined	r=-0.18, p=0.13
																Saline	r=-0.02, p=0.47
												Figure 4H. Macroscopic tissue damage				TNBS	r=-0.13, p=0.29
												Interaction				Vehicle	r=-0.09, p=0.36
												PF x Colitis	F(2,89)=2.97; p=0.06			Antalarmin	r=-0.30, p=0.10
												Main effects				Saline/Veh	r=-0.24, p=0.24
												Colitis	F(1,89)=137.80; p<0.0001			Saline/Antalarmin	r=-0.11, p=0.37
												PF	F(2,89)=3.30; p=0.04			TNBS/Veh	r=0.06, p=0.44
												Multiple comparisons				TNBS/Antalarmin	r=-0.42, p=0.12
												Saline/Veh - TNBS/Veh	p<0.0001
												TNBS/Veh - TNBS/100ng	p=0.48			Macroscopic tissue damage
												TNBS/Veh - TNBS/1µg	p=0.005			Interaction
																Antlarmin x Colitis	F(1,39)=0.22, p=0.64
												MPO activity				Main effects
												Interaction				Colitis	F(1,39)=74.02, p<0.0001
												PF x Colitis	F(2,95)=2.40; p=0.10			Antalarmin	F(1,39)=0.005, p=0.94
												Main effects				Means
												Colitis	F(1,95)=18.26; p<0.0001			Saline/Vehicle	0.26±0.07, n=10
												PF	F(2,95)=2.32; p=0.10			Saline/Antalarmin	0.89±0.98, n=11
												Multiple comparisons				TNBS/Vehicle	10.79±5.30, n=11
												Saline/Veh - TNBS/Veh	p=0.002			TNBS/Antalarmin	10.33±5.23, n=11
												TNBS/Veh - TNBS/100ng	p=0.11
												TNBS/Veh - TNBS/1µg	p=0.06
												Means
												Saline/Veh	0.16±0.04, n=23
												Saline/100ng	0.22±0.09, n=12
												Saline/1µg	0.27±0.03, n=13
												TNBS/Veh	6.09±2.05, n=24
												TNBS/100ng	9.71±3.22, n=13
												TNBS/1µg	2.03±0.48, n=16
